# Supplementary material for: Typologies of postnatal support and breastfeeding at two months in the UK
Source: Soc Sci Med. 2020 Feb;246:112791. doi: 10.1016/j.socscimed.2020.112791 (PMC7014584; doi:10.1016/j.socscimed.2020.112791)
Supplement: Multimedia component 2 [file mmc2.xml]

<?xml version="1.0" encoding="utf-8" standalone="no"?>
<data>
  <datasets>
    <author>emily.emmott@ucl.ac.uk</author>
    <type>1</type>
    <dataset>
      <name>Typologies Public Data</name>
      <caption />
      <description>TypologiesPublicData.csv is available at https://osf.io/7kb5q/, and refers to data accompanying Emmott EH, Page AE &amp; Myers S. Typologies of postnatal support and breastfeeding at two months in the UK. Data and accompanying materials are provided under a CC-By Attribution 1.0 International licence.</description>
      <filetype>
        <name />
      </filetype>
      <filesize />
      <source>0</source>
      <sourcename>Original Data</sourcename>
      <access>
        <type>1</type>
        <name>Data available in data repository</name>
        <reponame>OSF</reponame>
        <PersistentId>DOI 10.17605/OSF.IO/7KB5Q</PersistentId>
        <deeplinkurl>https://osf.io/crgfu/</deeplinkurl>
      </access>
    </dataset>
  </datasets>
</data>
